# Supplementary material for: Salinity as an Inducer of Antioxidant Activity Exerted by Mangrove Species from Campeche, Mexico
Source: Plants (Basel). 2025 Mar 4;14(5):800. doi: 10.3390/plants14050800 (PMC11902564; doi:10.3390/plants14050800)
Supplement: Supplementary file 1 [file plants-14-00800-s001.zip]

Archive with 1 entries (1 files):
- plants-3307874-supplementary.pdf
